# Supplementary material for: Bigmelon: tools for analysing large DNA methylation datasets
Source: Bioinformatics. 2018 Aug 23;35(6):981–6. doi: 10.1093/bioinformatics/bty713 (PMC6419913; doi:10.1093/bioinformatics/bty713)
Supplement: Supplementary Data [file bty713_supp.zip]

Archive with 5 entries (4 files):
- bty713-suppl_data/
- bty713-suppl_data/Suppl_Materials_2_bmln.sh
- bty713-suppl_data/Suppl_Materials_3_Writing_Bigmelon_Functions_Guide.pdf
- bty713-suppl_data/bigmelon_Suppl_Figures.pdf
- bty713-suppl_data/Suppl_Materials_1_Concurrent_Mem_usage.doc
