# Supplementary material for: Bigmelon: tools for analysing large DNA methylation datasets
Source: Bioinformatics. 2018 Aug 23;35(6):981–6. doi: 10.1093/bioinformatics/bty713 (PMC6419913; doi:10.1093/bioinformatics/bty713)
Supplement: Supplementary Data [file bty713_supp.zip › bty713-suppl_data/Suppl_Materials_2_bmln.sh]

#!/bin/bash
while [ true ]
do np=$(ps -ef | grep $1 | wc -l)
if [ "$np" -gt 0 ]; then 
    top -n 1 -b | grep $1 | awk -v x=10 '{print $x}' >> $2
    sleep 1
else exit
fi   
done
